# Supplementary material for: Transmission of Non-Constitutive Proteasomes Between Cells via Extracellular Vesicles
Source: Int J Mol Sci. 2026 Jan 1;27(1):466. doi: 10.3390/ijms27010466 (PMC12786927; doi:10.3390/ijms27010466)
Supplement: Supplementary file 1 [file ijms-27-00466-s001.zip]

Archive with 1 entries (1 files):
- ijms-3939064-supplementary.pdf
